# Supplementary material for: The palladacycle complex AJ-5 induces apoptotic cell death while reducing autophagic flux in rhabdomyosarcoma cells
Source: Cell Death Discov. 2019 Jan 28;5:60. doi: 10.1038/s41420-019-0139-9 (PMC6349869; doi:10.1038/s41420-019-0139-9)
Supplement: Supplementary file 2 — AJ-5 induces several markers of autophagy in RMS cells [file 41420_2019_139_MOESM2_ESM.xlsx]

## Sheet: Sheet1
	PK parameters	IV at 2mg/kg (n=3)	IP at 2mg/kg (n=3)	PO at 20mg/kg (n=2)
	Cmax (µM)	ND	0.03 ± 0.01	0.006 ± 0.007
	Tmax (h)	ND	4.0 ± 0.00	0.8 ± 0.3
	t1/2 (h)	11.2 ± 4.8	ND	ND
	CL (mL/min/kg)	9.2 ± 0.6	ND	ND
	Vd (L/kg)	8.8 ± 3.3	ND	ND
	AUC0-∞ (min.µmol/L)	179 ± 12	88 ± 67	11 ± 2
	BA (%)	ND	49 ± 38	1 ± 0.1
